# Supplementary material for: Activation of specific mushroom body output neurons inhibits proboscis extension and sucrose consumption
Source: PLoS One. 2020 Jan 28;15(1):e0223034. doi: 10.1371/journal.pone.0223034 (PMC6986700; doi:10.1371/journal.pone.0223034)
Supplement: S1 Table — (XLSX) [file pone.0223034.s006.xlsx]

## Sheet: Sheet1
Supplementary Table 1: Number of animals used in all experiments
Fig 1A	MBON Split-Gal4 Line > CsChrimson	N, Retinal	N, No Retinal
	MB051C	40	39
	MB323B	29	28
	MB078C	45	47
	MB311C	42	48
	MB298B	49	37
	MB242A	40	40
	MB310C	32	38
	MB077C	44	42
	MB051B	27	25
	MB062C	24	26
	MB622B	34	21
	MB080C	43	43
	MB077B	24	24
	MB110C	26	32
	MB011B	25	27
	MB542B	32	36
	MB050B	47	46
	MB083C	41	61
	MB433B	27	23
	MB027B	41	37
	MB210B	21	30
	MB543B	29	21
	MB082C	26	32
	MB399C	30	26
	MB434B	25	22
	MB549C	33	31
	MB112C	20	24
	MB399B	34	23
	MB074C	37	42
	MB002B	20	22
	MB057B	28	38
	MB052B	31	30
	EmptySplit	12	12
	MB018B	32	44
	MB026B	21	21
	yw	32	25
	MB093C	34	25
Fig 1B	MBON Split-Gal4 Line > CsChrimson	N
	EmptySplit	48
	MB051B	24
	MB051C	37
	MB062C	26
	MB077B	48
	MB078C	46
	MB080C	57
	MB242A	24
	MB298B	36
	MB310C	41
	MB311C	36
	MB622B	36
Fig 2	MBON Split-Gal4 Line > 20xShibire(ts)	N, 22C	N, 32C
	EmptySplit	25	31
	MB298B	50	59
	MB310C	38	36
	MB311C	33	33
	MB078C	35	35
	MB051B	23	25
	MB051C	55	34
	MB077B	20	20
	MB080C	20	18
	MB242A	36	36
	MB622B	20	20
	MBON Split-Gal4 Line > 1xShibire(ts)	N, 22C	N, 32C
	EmptySplit	92	96
	MB298B	34	34
	MB310C	66	64
	MB311C	59	58
	MB078C	48	48
	MB051B	35	35
	MB051C	26	29
	MB077B	67	67
	MB080C	44	44
	MB242A	37	38
	MB622B	74	74
	MBON Split-Gal4 Line > 20xgtACR1	N
	EmptySplit	48
	MB051B	38
	MB051C	34
	MB077B	36
	MB078C	35
	MB080C	32
	MB242A	46
	MB298B	29
	MB310C	37
	MB311C	34
	MB622B	31
Fig 3	MBON Split-Gal4 Line > Chrimson88	N, light off	N, light on
	EmptySplit	28	27
	MB051B	25	34
	MB051C	32	29
	MB077B	36	31
	MB077C	16	24
	MB078C	42	40
	MB080C	24	27
	MB242A	23	18
	MB298B	23	15
	MB310C	28	28
	MB311C	30	29
	MB622B	34	34
Fig 4	DAN Split-Gal4 Line > Chrimson88	N
	MB438B	27
	MB109B	32
	MB299B	43
	MB056B	80
	MB308B	34
	MB304B	28
	MB441B	35
	MB087C	34
	MB194B	25
	MB312B	33
	MB042B	51
	MB504B	34
	MB188B	31
	MB047B	31
	MB058B	34
	MB316B	27
	MB043C	53
	MB032B	42
	w1118	36
	MB060B	46
	MB196B	34
	MB313C	24
	MB065B	39
	MB025B	46
	MB043B	33
	MB195B	54
	MB315C	29
	MB213B	53
	MB312C	35
	MB301B	81
	MB296B	34
Fig S2	Fly line	N
	EmptySplit.CsChrimson	20
	MB051B.CsChrimson	20
	MB051B.w1118	16
	MB051C.CsChrimson	20
	MB051C.w1118	20
	MB077B.CsChrimson	20
	MB077B.w1118	20
	MB078C.CsChrimson	20
	MB078C.w1118	20
	MB080C.CsChrimson	20
	MB080C.w1118	20
	MB242A.CsChrimson	20
	MB242A.w1118	20
	MB298B.CsChrimson	20
	MB298B.w1118	20
	MB310C.CsChrimson	20
	MB310C.w1118	20
	MB311C.CsChrimson	20
	MB311C.w1118	20
	MB622B.CsChrimson	20
	MB622B.w1118	20
Fig S3A	MB Split-Gal4 Line > 20xShibire(ts)	N, 22C	N, 32C
	MB110C	23	23
Fig S3B	MB Split-Gal4 Line > 1xShibire(ts)	N, 22C	N, 32C
	MB110C	58	58
Fig S3C	MB Split-Gal4 Line > 20xgtACR1	N
	MB110C	30
Fig S4	DAN Split-Gal4 Line > Chrimson88	N
	MB043B	29
	MB043C	27
	MB060B	31
	MB065B	49
	MB188B	23
	MB213B	53
	MB299B	19
	MB312B	36
	MB312C	36
	w1118	24
Fig S5A	Fly line	N
	EmptySplit > CsChrimson	52
	EmptySplit > Chrimson88	29
	MB296B > w1118	53
	MB296B > CsChrimson	58
	MB296B > Chrimson88	53
Fig S5B	Fly line	N
	EmptySplit > Kir2.1	54
	MB296B > Kir2.1	56
	MB296B > w1118	44
Fig S5C	Fly line	N
	MB296B > gtACR1	47
Fig S5E	Fly line	Condition	N
	MB296B intersect scr	Light Alone	31
	MB296B intersect scr	Sucrose Dark	7
	MB296B intersect scr	Sucrose Light	7
