# Supplementary material for: Activation of specific mushroom body output neurons inhibits proboscis extension and sucrose consumption
Source: PLoS One. 2020 Jan 28;15(1):e0223034. doi: 10.1371/journal.pone.0223034 (PMC6986700; doi:10.1371/journal.pone.0223034)
Supplement: S2 Table — (XLSX) [file pone.0223034.s007.xlsx]

## Sheet: Fig1ANoRetinal
yw	MB298B	MB078C	MB110C	MB323B	MB311C	MB399C	MB074C	MB242A	MB026B	MB062C	MB077C	MB083C	MB051C	MB622B	MB543B	MB542B	MB027B	MB310C	MB434B	MB433B	MB002B	MB210B	MB399B	MB112C	MB549C	MB050B	MB052B	MB082C	MB093C	MB051B	MB077B	MB080C	MB018B	MB011B	MB057B	EmptySplit
2	1	2	0	1	2	0	1	2	2	2	2	0	2	2	2	0	2	0	2	1	2	2	2	2	2	0	0	2	2	2	2	2	2	2	0	0
2	0	2	0	0	2	2	1	2	2	2	0	0	2	2	2	2	2	0	2	2	2	2	2	1	1	0	2	0	1	2	1	2	2	0	0	0
2	1	2	2	0	2	2	1	2	2	2	0	0	2	2	2	0	2	1	1	1	2	2	2	2	2	0	2	2	2	2	2	1	2	2	1	0
2	0	2	1	0	2	2	1	1	2	2	0	2	2	1	2	2	2	0	2	1	2	2	2	2	2	2	0	2	1	2	2	2	1	2	2	0
2	2	1	1	1	2	2	2	1	2	2	1	2	0	1	2	1	1	1	2	2	2	2	2	2	2	2	1	2	2	2	2	1	2	2	2	2
2	1	2	2	1	2	2	2	1	2	2	2	2	2	2	2	2	2	0	1	2	2	2	2	2	2	0	1	1	2	2	2	1	2	1	2	1
2	1	2	2	2	2	2	1	1	2	2	1	2	2	2	2	2	2	1	2	2	2	2	2	2	2	1	1	1	2	1	2	1	2	2	2	1
2	1	1	0	1	1	2	1	2	2	1	2	2	2	2	1	2	2	2	2	2	2	2	2	2	2	2	0	1	1	2	2	2	1	2	2	0
2	1	2	1	1	0	1	2	2	1	2	1	1	2	1	2	1	2	2	1	2	1	2	2	1	1	1	0	2	2	2	0	1	2	2	1	1
2	2	2	2	2	1	0	1	2	0	2	1	2	1	1	2	0	2	2	1	2	2	2	2	2	1	2	0	2	2	1	2	2	2	2	1	1
2	1	2	0	2	2	2	1	2	2	2	1	2	2	1	2	1	1	1	2	2	2	2	2	0	2	2	2	2	2	2	1	2	1	2	2	2
2	2	1	1	1	2	2	1	2	2	2	0	2	1	2	2	2	2	2	2	2	2	2	2	2	2	0	0	2	1	2	2	2	1	2	2	2
1	0	1	2	1	0	2	2	1	2	1	0	2	1	2	2	2	1	0	2	2	2	2	2	2	1	0	0	2	1	2	2	2	1	2	2
2	0	2	1	2	2	2	1	2	2	2	1	2	2	2	2	1	2	1	2	2	2	2	2	2	2	0	0	0	1	2	2	1	1	2	2
1	0	0	1	2	1	2	2	2	0	2	1	2	1	2	1	1	2	0	2	2	2	2	2	2	1	2	2	2	2	2	2	2	2	2	0
1	1	0	1	1	2	2	1	0	2	2	1	1	1	2	2	1	2	2	2	2	2	2	2	2	2	2	2	1	2	2	2	2	2	1	2
2	2	2	1	0	2	2	2	2	1	2	2	2	2	2	2	2	2	2	2	2	2	2	2	2	2	2	1	2	1	2	2	2	2	1	2
2	1	2	2	0	0	2	1	2	2	1	0	2	1	2	2	1	2	0	1	2	2	2	2	2	2	2	2	0	2	2	2	1	2	1	2
2	2	1	1	0	2	2	1	2	2	1	0	2	2	2	2	2	2	1	1	2	2	2	2	2	2	2	2	2	1	2	2	1	2	2	2
1	2	1	2	0	2	2	2	2	2	2	0	1	2	2	2	2	2	2	2	2	2	2	2	2	1	2	2	2	2	2	2	2	1	0	2
1	0	1	1	1	2	2	2	2	2	2	2	2	2	2	2	2	2	2	2	2	2	2	2	2	0	1	2	2	2	2	2	2	2	2	2
1	2	1	0	2	1	2	2	2		2	0	2	2			1	2	1	2	2	2	2	2	2	0	1	2	1	2	2	0	2	2	0	2
2	1	2	2	2	1	2	2	2		2	1	1	2			2	1	1		2		2	2	2	2	1	0	1	2	2	2	2	2	2	2
2	1	2	2	2	0	2	1	2		1	2	1	2			2	2	2				2		2	2	1	1	1	1	2	2	2	2	0	2
2	1	1	2	2	1	2	2	2		2	0	2	2			2	1	1				2			2	2	2	2	1	2		2	2	2	2
	0	1	2	2	0	2	2	2		2	0	2	1			2	2	2				1			1	2	2	2				2	2	2	2
	0	1	2	2	1		2	2			1	1	1			2	0	2				1			2	0	2	2				2	2	2	2
	0	0	2	0	1		2	2			1	1	1			2	2	2				2			2	2	2	2				2	2		2
	1	1	1		1		2	2			1	2	1			1	2	2				2			2	1	0	2				1	2		1
	1	1	0		0		1	1			0	2	2			2	2	2				2			2	0	2	0				1	2		2
	2	1	2		1		2	2			2	1	2			1	2	2							2	0		2				0	2		2
	2	1	2		1		2	2			0	2	2			2	2	2								0		1				1	2		2
	1	2			2		2	1			2	2	2			2	1	0								2						1	2		2
	1	2			2		2	1			2	2	2			1	2	1								0						1	2		2
	2	2			2		2	1			0	2	2			2	1	2								1						2	2		2
	0	2			2		2	2			0	1	2			2	2	2								2						0	2		2
	2	0			1		1	2			1	1	2				2	1								2						2	2		2
		1			2		2	0			1	2	2					1								1						2	2		2
		2			1		2	1			0	2	2													2						1	2
		2			2		1	2			2	2														2						2	2
		2			2		2				0	2														1						2	2
		2			2		2				2	2														2						2	2
		2			2							1														1						2	2
		2			2							2														2							2
		0			2							2														0
		2			2							1														2
		2			2							1
					2							1
												1
												2
												1
												2
												2
												2
												2
												2
												2
												1
												2
												2
												0

## Sheet: Fig1ARetinal
yw	MB298B	MB078C	MB110C	MB323B	MB311C	MB399C	MB074C	MB242A	MB026B	MB062C	MB077C	MB083C	MB051C	MB622B	MB543B	MB542B	MB027B	MB310C	MB434B	MB433B	MB002B	MB210B	MB399B	MB112C	MB549C	MB050B	MB052B	MB082C	MB093C	MB051B	MB077B	MB080C	MB018B	MB011B	MB057B	EmptySplit
2	0	0	1	0	0	0	2	0	1	2	0	0	0	0	2	0	0	1	2	2	1	1	1	0	2	1	1	0	2	0	1	1	2	0	2	0
2	1	0	2	0	0	2	2	0	1	0	0	0	0	0	1	0	0	0	2	2	2	2	2	1	2	0	0	2	2	1	0	2	2	2	1	0
2	0	0	0	0	0	2	1	0	2	1	0	1	0	0	1	1	1	0	1	2	2	2	2	2	2	1	0	2	2	0	0	2	2	1	2	0
2	1	0	0	0	0	2	2	0	1	1	0	1	0	0	2	0	1	0	2	0	2	2	2	2	1	1	0	2	1	2	1	1	2	2	2	0
2	0	1	2	0	0	1	2	0	2	2	0	1	0	0	1	1	2	0	1	2	1	1	1	1	0	0	0	0	2	2	1	1	2	1	0	2
2	0	0	0	0	0	0	2	1	1	0	0	0	0	1	2	1	2	0	1	0	2	0	2	2	1	1	0	2	1	1	1	1	2	2	1	0
2	0	0	1	0	1	2	2	0	2	0	0	0	0	0	2	1	0	0	1	2	2	2	2	2	2	2	1	1	2	1	1	1	2	0	2	2
2	0	0	0	0	0	2	1	2	1	1	0	0	0	1	2	2	1	0	2	2	2	2	2	1	2	2	2	2	2	2	1	0	2	2	2	0
2	0	0	1	0	0	2	1	0	2	1	0	0	0	0	2	0	2	0	1	0	2	2	2	2	1	0	0	2	1	1	1	1	2	2	2	1
2	0	1	2	0	0	2	2	0	2	0	0	0	0	0	1	1	1	0	1	2	2	1	2	2	2	1	0	1	2	1	2	1	2	2	2	2
2	0	0	0	0	0	1	1	0	2	0	1	0	0	0	1	0	1	0	2	2	2	2	2	1	0	2	0	1	2	1	2	1	2	2	2	2
2	0	0	1	0	0	2	2	0	2	2	0	1	0	0	2	2	2	1	2	2	2	2	2	2	2	0	1	0	1	1	1	1	2	0	2	1
2	0	0	0	0	0	2	1	0	2	1	0	2	0	2	1	2	2	1	1	0	2	2	2	2	1	1	0	2	2	2	1	2	2	2	1
2	0	0	0	0	0	2	2	1	2	2	0	1	0	1	1	1	2	0	1	2	1	2	2	1	2	1	1	0	2	2	0	1	2	0	1
2	0	0	2	0	0	1	2	0	2	0	1	1	0	1	2	0	1	1	1	2	2	2	2	2	2	1	1	2	2	2	2	1	2	0	2
2	0	0	1	0	0	2	1	0	2	1	2	2	0	2	2	1	2	0	2	2	2	2	2	2	1	2	1	2	2	0	1	2	2	0	1
2	0	0	0	0	0	2	1	0	2	1	0	1	0	2	2	1	2	0	2	1	2	1	1	2	1	0	2	2	2	0	2	0	2	0	2
1	0	0	1	0	0	1	1	2	2	2	1	2	0	1	1	0	1	0	1	2	1	0	1	2	2	1	2	2	2	0	1	1	2	0	0
2	0	0	2	0	0	2	1	2	2	1	0	2	0	2	2	1	0	1	1	2	2	1	2	2	1	2	0	0	2	1	2	1	2	2	2
1	0	0	0	0	0	2	2	2	2	2	0	2	0	2	1	2	1	0	2	2	2	2	2	2	0	2	2	2	2	2	1	2	2	1	2
2	1	0	2	0	0	0	2	2	2	1	1	2	0	2	2	2	2	2	1	0		2	2		1	2	2	1	2	2	1	0	0	0	2
2	0	0	2	0	0	2	2	0		2	0	2	0	0	1	0	2	1	2	2			1		2	0	2	1	2	0	2	1	2	1	0
2	0	0	1	0	0	2	2	0		0	1	1	0	0	2	1	1	1	2	0			2		2	0	2	2	2	0	2	1	2	2	2
2	0	0	2	0	0	0	1	0		0	0	1	0	2	2	2	2	0	2	2			2		0	0	2	0	2	1	1	2	2	1	2
2	0	0	0	0	0	0	1	0			0	2	0	1	2	1	2	1	2	2			2		2	2	2	2	2	0		2	2	2	2
2	0	0	0	0	0	2	1	1			1	1	0	1	2	2	2	1		0			2		2	0	2	0	2	1		0	2		2
2	0	0		0	0	2	2	2			1	1	0	1	1	1	2	2		2			2		1	1	2		2	0		0	2		2
2	0	0		0	0	2	1	0			0	2	0	0	0	1	2	1					2		2	1	2		2			0	2		2
2	1	0		0	0	2	1	1			1	1	0	2	2	1	2	0					2		2	2	2		2			0	1
2	0	0			0	2	1	1			0	1	0	2		2	1	0					2		2	0	2		2			1	2
2	0	0			0		0	1			0	1	0	2		2	2	1					2		1	0	2		2			2	2
1	0	0			0		2	0			0	1	0	2		2	1	0					2		2	0			2			1	1
	0	0			0		1	0			1	1	0	2			1						2		2	0			2			1
	0	0			0		2	0			0	2	0	0			2						1			2			2			0
	0	0			0		1	0			0	2	0				1									0						2
	0	0			0		1	0			0	2	0				2									0						0
	2	0			0		2	0			0	2	0				2									0						2
	0	0			0			1			2	1	0				1									2						0
	0	0			0			1			0	2	0				1									2						0
	0	0			0			0			1	1	0				1									0						1
	0	0			1						0	2					2									0						2
	1	0			0						0															2						2
	0	0									1															0						1
	0	0									0															0
	0	0																								0
	0																									2
	0																									1
	0
	0

## Sheet: Fig1B
Genotype	SucroseConcentration	Dark	Light
MB051C	10mM	1	0
MB051C	10mM	1	0
MB051C	10mM	2	0
MB051C	10mM	1	0
MB051C	10mM	2	0
MB051C	10mM	0	0
MB051C	10mM	1	0
MB051C	10mM	0	0
MB051C	10mM	0	0
MB051C	10mM	0	0
MB051C	10mM	1	0
MB051C	10mM	0	0
MB051C	10mM	0	0
MB051C	100mM	1	1
MB051C	100mM	2	0
MB051C	100mM	2	0
MB051C	100mM	1	0
MB051C	100mM	2	0
MB051C	100mM	2	0
MB051C	100mM	2	0
MB051C	100mM	2	0
MB051C	100mM	2	0
MB051C	100mM	2	0
MB051C	100mM	2	0
MB051C	100mM	2	0
MB051C	100mM	2	0
MB051C	350mM	2	0
MB051C	350mM	2	0
MB051C	350mM	2	0
MB051C	350mM	2	1
MB051C	350mM	2	0
MB051C	350mM	2	0
MB051C	350mM	2	0
MB051C	350mM	2	0
MB051C	350mM	2	0
MB051C	350mM	2	0
MB051C	350mM	1	0
MB051C	350mM	2	0
MB051C	350mM	1	0
MB051C	1M	2	0
MB051C	1M	2	0
MB051C	1M	2	0
MB051C	1M	2	0
MB051C	1M	2	0
MB051C	1M	2	0
MB051C	1M	2	0
MB051C	1M	2	0
MB051C	1M	1	0
MB051C	1M	2	0
MB051C	1M	1	0
MB051C	1M	2	0
MB051C	1M	1	0
MB310C	10mM	0	0
MB310C	10mM	0	0
MB310C	10mM	0	0
MB310C	10mM	0	0
MB310C	10mM	0	0
MB310C	100mM	1	0
MB310C	100mM	2	0
MB310C	100mM	1	0
MB310C	100mM	2	0
MB310C	100mM	0	0
MB310C	350mM	0	0
MB310C	350mM	2	1
MB310C	350mM	1	0
MB310C	350mM	2	0
MB310C	350mM	2	0
MB310C	1M	0	0
MB310C	1M	2	0
MB310C	1M	1	0
MB310C	1M	2	0
MB310C	1M	2	0
MB310C	10mM	0	0
MB310C	10mM	0	0
MB310C	10mM	1	0
MB310C	10mM	1	0
MB310C	10mM	2	0
MB310C	10mM	0	0
MB310C	10mM	0	0
MB310C	10mM	1	0
MB310C	10mM	0	0
MB310C	10mM	0	0
MB310C	10mM	1	0
MB310C	10mM	2	0
MB310C	10mM	0	0
MB310C	10mM	0	0
MB310C	10mM	0	0
MB310C	10mM	0	0
MB310C	10mM	0	0
MB310C	10mM	0	0
MB310C	10mM	0	0
MB310C	10mM	0	0
MB310C	10mM	0	0
MB310C	10mM	0	0
MB310C	10mM	0	0
MB310C	10mM	0	0
MB310C	100mM	1	0
MB310C	100mM	1	0
MB310C	100mM	1	0
MB310C	100mM	1	0
MB310C	100mM	2	0
MB310C	100mM	0	1
MB310C	100mM	0	0
MB310C	100mM	1	0
MB310C	100mM	0	0
MB310C	100mM	2	0
MB310C	100mM	2	0
MB310C	100mM	2	0
MB310C	100mM	0	0
MB310C	100mM	2	0
MB310C	100mM	0	0
MB310C	100mM	0	0
MB310C	100mM	1	0
MB310C	100mM	0	0
MB310C	100mM	1	0
MB310C	100mM	1	0
MB310C	100mM	1	0
MB310C	100mM	0	0
MB310C	100mM	0	0
MB310C	100mM	2	0
MB310C	350mM	0	0
MB310C	350mM	1	0
MB310C	350mM	2	0
MB310C	350mM	2	0
MB310C	350mM	2	0
MB310C	350mM	2	0
MB310C	350mM	1	0
MB310C	350mM	1	0
MB310C	350mM	1	0
MB310C	350mM	1	0
MB310C	350mM	2	0
MB310C	350mM	2	0
MB310C	350mM	0	0
MB310C	350mM	2	0
MB310C	350mM	0	0
MB310C	350mM	0	0
MB310C	350mM	0	1
MB310C	350mM	0	0
MB310C	350mM	2	1
MB310C	350mM	2	0
MB310C	350mM	0	0
MB310C	350mM	1	0
MB310C	350mM	0	0
MB310C	350mM	2	2
MB310C	1M	1	0
MB310C	1M	2	0
MB310C	1M	2	0
MB310C	1M	2	0
MB310C	1M	2	0
MB310C	1M	2	0
MB310C	1M	1	0
MB310C	1M	2	0
MB310C	1M	2	0
MB310C	1M	2	0
MB310C	1M	1	0
MB310C	1M	2	1
MB310C	1M	0	0
MB310C	1M	2	0
MB310C	1M	2	0
MB310C	1M	1	0
MB310C	1M	1	1
MB310C	1M	1	0
MB310C	1M	0	0
MB310C	1M	2	0
MB310C	1M	2	0
MB310C	1M	1	0
MB310C	1M	0	0
MB310C	1M	2	2
MB051C	10mM	0	0
MB051C	10mM	0	0
MB051C	10mM	0	0
MB051C	10mM	0	0
MB051C	10mM	0	0
MB051C	10mM	0	0
MB051C	10mM	0	0
MB051C	10mM	0	0
MB051C	10mM	0	0
MB051C	10mM	0	0
MB051C	10mM	0	0
MB051C	10mM	1	0
MB051C	100mM	2	1
MB051C	100mM	0	0
MB051C	100mM	1	0
MB051C	100mM	1	0
MB051C	100mM	0	0
MB051C	100mM	2	0
MB051C	100mM	2	0
MB051C	100mM	1	0
MB051C	100mM	2	0
MB051C	100mM	0	0
MB051C	100mM	0	0
MB051C	100mM	2	0
MB051C	350mM	2	0
MB051C	350mM	1	0
MB051C	350mM	2	0
MB051C	350mM	0	0
MB051C	350mM	0	0
MB051C	350mM	0	0
MB051C	350mM	2	0
MB051C	350mM	0	0
MB051C	350mM	2	0
MB051C	350mM	1	0
MB051C	350mM	0	0
MB051C	350mM	2	0
MB051C	1M	2	0
MB051C	1M	1	0
MB051C	1M	0	0
MB051C	1M	1	0
MB051C	1M	0	0
MB051C	1M	1	0
MB051C	1M	2	0
MB051C	1M	1	0
MB051C	1M	2	0
MB051C	1M	2	0
MB051C	1M	0	0
MB051C	1M	2	1
MB051C	10mM	1	0
MB051C	10mM	1	0
MB051C	10mM	0	0
MB051C	10mM	0	0
MB051C	10mM	2	0
MB051C	10mM	1	0
MB051C	10mM	0	0
MB051C	10mM	0	0
MB051C	10mM	0	0
MB051C	10mM	0	0
MB051C	10mM	1	0
MB051C	10mM	1	0
MB051C	100mM	2	0
MB051C	100mM	1	0
MB051C	100mM	0	0
MB051C	100mM	0	0
MB051C	100mM	1	0
MB051C	100mM	2	0
MB051C	100mM	0	0
MB051C	100mM	0	0
MB051C	100mM	0	0
MB051C	100mM	0	0
MB051C	100mM	1	0
MB051C	100mM	1	0
MB051C	350mM	2	0
MB051C	350mM	2	0
MB051C	350mM	0	0
MB051C	350mM	0	0
MB051C	350mM	1	0
MB051C	350mM	2	0
MB051C	350mM	1	0
MB051C	350mM	1	0
MB051C	350mM	2	0
MB051C	350mM	1	0
MB051C	350mM	2	1
MB051C	350mM	2	0
MB051C	1M	2	0
MB051C	1M	2	0
MB051C	1M	1	0
MB051C	1M	0	0
MB051C	1M	2	0
MB051C	1M	2	0
MB051C	1M	2	0
MB051C	1M	1	0
MB051C	1M	2	0
MB051C	1M	2	0
MB051C	1M	2	0
MB051C	1M	2	1
MB310C	10mM	0	0
MB310C	10mM	1	0
MB310C	10mM	2	0
MB310C	10mM	1	0
MB310C	10mM	0	0
MB310C	10mM	0	0
MB310C	10mM	0	0
MB310C	10mM	0	0
MB310C	10mM	2	0
MB310C	10mM	0	0
MB310C	10mM	0	0
MB310C	10mM	0	0
MB310C	100mM	0	0
MB310C	100mM	2	0
MB310C	100mM	2	0
MB310C	100mM	2	0
MB310C	100mM	1	0
MB310C	100mM	1	0
MB310C	100mM	0	0
MB310C	100mM	1	0
MB310C	100mM	2	0
MB310C	100mM	0	0
MB310C	100mM	0	0
MB310C	100mM	2	0
MB310C	350mM	0	0
MB310C	350mM	2	0
MB310C	350mM	1	0
MB310C	350mM	2	0
MB310C	350mM	2	0
MB310C	350mM	1	0
MB310C	350mM	2	1
MB310C	350mM	1	0
MB310C	350mM	2	0
MB310C	350mM	0	0
MB310C	350mM	0	0
MB310C	350mM	1	0
MB310C	1M	0	0
MB310C	1M	2	0
MB310C	1M	2	0
MB310C	1M	0	0
MB310C	1M	2	0
MB310C	1M	2	0
MB310C	1M	2	0
MB310C	1M	2	0
MB310C	1M	2	0
MB310C	1M	1	0
MB310C	1M	1	0
MB310C	1M	1	0
MB080C	10mM	1	2
MB080C	10mM	0	0
MB080C	10mM	0	0
MB080C	10mM	2	2
MB080C	10mM	2	2
MB080C	10mM	2	2
MB080C	10mM	0	0
MB080C	10mM	1	2
MB080C	10mM	1	2
MB080C	10mM	1	2
MB080C	10mM	0	1
MB080C	10mM	1	2
MB080C	10mM	0	0
MB080C	10mM	0	0
MB080C	100mM	2	2
MB080C	100mM	2	2
MB080C	100mM	0	0
MB080C	100mM	2	2
MB080C	100mM	2	2
MB080C	100mM	2	2
MB080C	100mM	2	2
MB080C	100mM	2	2
MB080C	100mM	2	2
MB080C	100mM	2	2
MB080C	100mM	2	1
MB080C	100mM	2	2
MB080C	100mM	2	1
MB080C	100mM	2	0
MB080C	350mM	2	2
MB080C	350mM	2	2
MB080C	350mM	0	0
MB080C	350mM	2	2
MB080C	350mM	2	2
MB080C	350mM	2	2
MB080C	350mM	2	2
MB080C	350mM	2	2
MB080C	350mM	2	2
MB080C	350mM	2	2
MB080C	350mM	2	2
MB080C	350mM	2	2
MB080C	350mM	2	0
MB080C	350mM	2	1
MB080C	1M	2	2
MB080C	1M	2	2
MB080C	1M	0	1
MB080C	1M	2	2
MB080C	1M	2	2
MB080C	1M	2	2
MB080C	1M	2	2
MB080C	1M	2	2
MB080C	1M	2	2
MB080C	1M	2	2
MB080C	1M	2	2
MB080C	1M	2	2
MB080C	1M	2	2
MB080C	1M	2	0
MB080C	10mM	0	0
MB080C	10mM	0	0
MB080C	10mM	0	0
MB080C	10mM	0	0
MB080C	10mM	0	0
MB080C	10mM	0	0
MB080C	10mM	0	0
MB080C	100mM	0	0
MB080C	100mM	0	0
MB080C	100mM	0	0
MB080C	100mM	2	0
MB080C	100mM	0	0
MB080C	100mM	1	0
MB080C	100mM	2	1
MB080C	350mM	0	0
MB080C	350mM	1	0
MB080C	350mM	0	0
MB080C	350mM	2	0
MB080C	350mM	0	0
MB080C	350mM	0	0
MB080C	350mM	2	0
MB080C	1M	0	0
MB080C	1M	1	0
MB080C	1M	0	0
MB080C	1M	2	0
MB080C	1M	1	0
MB080C	1M	1	0
MB080C	1M	1	0
MB078C	10mM	0	0
MB078C	10mM	2	0
MB078C	10mM	0	0
MB078C	10mM	0	0
MB078C	10mM	1	0
MB078C	10mM	1	0
MB078C	10mM	0	0
MB078C	10mM	0	0
MB078C	10mM	2	1
MB078C	10mM	0	0
MB078C	10mM	0	0
MB078C	10mM	0	0
MB078C	10mM	0	0
MB078C	10mM	2	0
MB078C	10mM	1	0
MB078C	10mM	0	0
MB078C	10mM	0	0
MB078C	10mM	2	0
MB078C	10mM	2	0
MB078C	10mM	2	0
MB078C	10mM	2	0
MB078C	10mM	2	0
MB078C	100mM	1	0
MB078C	100mM	2	2
MB078C	100mM	1	0
MB078C	100mM	2	0
MB078C	100mM	1	2
MB078C	100mM	2	0
MB078C	100mM	0	0
MB078C	100mM	2	0
MB078C	100mM	2	0
MB078C	100mM	2	0
MB078C	100mM	2	0
MB078C	100mM	1	1
MB078C	100mM	2	0
MB078C	100mM	2	1
MB078C	100mM	2	1
MB078C	100mM	2	1
MB078C	100mM	2	0
MB078C	100mM	2	2
MB078C	100mM	2	1
MB078C	100mM	2	0
MB078C	100mM	2	0
MB078C	100mM	2	0
MB078C	350mM	2	1
MB078C	350mM	2	1
MB078C	350mM	1	0
MB078C	350mM	1	0
MB078C	350mM	2	1
MB078C	350mM	2	0
MB078C	350mM	2	0
MB078C	350mM	2	0
MB078C	350mM	2	2
MB078C	350mM	2	0
MB078C	350mM	2	0
MB078C	350mM	2	0
MB078C	350mM	1	0
MB078C	350mM	2	1
MB078C	350mM	2	0
MB078C	350mM	2	0
MB078C	350mM	2	0
MB078C	350mM	2	2
MB078C	350mM	2	0
MB078C	350mM	2	0
MB078C	350mM	2	0
MB078C	350mM	2	0
MB078C	1M	2	0
MB078C	1M	2	1
MB078C	1M	2	1
MB078C	1M	2	0
MB078C	1M	2	0
MB078C	1M	2	0
MB078C	1M	2	0
MB078C	1M	2	0
MB078C	1M	2	2
MB078C	1M	2	0
MB078C	1M	2	0
MB078C	1M	2	0
MB078C	1M	2	0
MB078C	1M	1	1
MB078C	1M	2	1
MB078C	1M	2	0
MB078C	1M	2	0
MB078C	1M	2	1
MB078C	1M	2	0
MB078C	1M	2	1
MB078C	1M	2	0
MB078C	1M	2	0
MB077B	10mM	0	0
MB077B	10mM	0	0
MB077B	10mM	0	0
MB077B	10mM	0	1
MB077B	10mM	0	0
MB077B	10mM	1	1
MB077B	10mM	1	0
MB077B	10mM	0	0
MB077B	10mM	0	0
MB077B	10mM	0	0
MB077B	10mM	2	1
MB077B	10mM	2	2
MB077B	10mM	1	0
MB077B	10mM	0	0
MB077B	10mM	2	0
MB077B	10mM	0	0
MB077B	10mM	0	0
MB077B	10mM	0	0
MB077B	10mM	1	0
MB077B	10mM	0	0
MB077B	10mM	1	1
MB077B	10mM	0	0
MB077B	10mM	0	0
MB077B	10mM	0	0
MB077B	100mM	2	1
MB077B	100mM	2	1
MB077B	100mM	2	1
MB077B	100mM	2	2
MB077B	100mM	2	2
MB077B	100mM	2	2
MB077B	100mM	2	0
MB077B	100mM	2	2
MB077B	100mM	2	1
MB077B	100mM	2	0
MB077B	100mM	2	2
MB077B	100mM	2	2
MB077B	100mM	2	2
MB077B	100mM	1	0
MB077B	100mM	2	1
MB077B	100mM	2	0
MB077B	100mM	2	0
MB077B	100mM	2	2
MB077B	100mM	2	0
MB077B	100mM	2	1
MB077B	100mM	2	1
MB077B	100mM	2	1
MB077B	100mM	2	2
MB077B	100mM	2	2
MB077B	350mM	2	2
MB077B	350mM	2	0
MB077B	350mM	2	1
MB077B	350mM	2	1
MB077B	350mM	2	2
MB077B	350mM	2	2
MB077B	350mM	2	0
MB077B	350mM	2	1
MB077B	350mM	2	0
MB077B	350mM	2	0
MB077B	350mM	2	2
MB077B	350mM	2	2
MB077B	350mM	2	2
MB077B	350mM	1	0
MB077B	350mM	2	1
MB077B	350mM	2	2
MB077B	350mM	2	0
MB077B	350mM	2	2
MB077B	350mM	2	1
MB077B	350mM	2	1
MB077B	350mM	2	2
MB077B	350mM	2	1
MB077B	350mM	2	2
MB077B	350mM	2	2
MB077B	1M	2	2
MB077B	1M	2	1
MB077B	1M	2	1
MB077B	1M	2	2
MB077B	1M	2	2
MB077B	1M	2	2
MB077B	1M	1	1
MB077B	1M	2	2
MB077B	1M	2	2
MB077B	1M	2	1
MB077B	1M	2	2
MB077B	1M	2	2
MB077B	1M	2	2
MB077B	1M	1	2
MB077B	1M	2	2
MB077B	1M	2	1
MB077B	1M	2	0
MB077B	1M	2	2
MB077B	1M	2	2
MB077B	1M	2	2
MB077B	1M	2	2
MB077B	1M	2	2
MB077B	1M	2	2
MB077B	1M	2	2
MB080C	10mM	0	0
MB080C	10mM	0	0
MB080C	10mM	0	0
MB080C	10mM	1	0
MB080C	10mM	1	2
MB080C	10mM	2	2
MB080C	10mM	0	0
MB080C	10mM	0	0
MB080C	10mM	0	0
MB080C	10mM	0	0
MB080C	10mM	1	0
MB080C	10mM	0	0
MB080C	10mM	0	0
MB080C	10mM	1	0
MB080C	10mM	0	0
MB080C	10mM	2	2
MB080C	10mM	0	0
MB080C	10mM	0	2
MB080C	10mM	0	0
MB080C	10mM	0	0
MB080C	10mM	1	0
MB080C	10mM	2	1
MB080C	10mM	2	1
MB080C	10mM	0	0
MB080C	100mM	2	2
MB080C	100mM	2	0
MB080C	100mM	2	1
MB080C	100mM	2	1
MB080C	100mM	2	2
MB080C	100mM	2	2
MB080C	100mM	2	0
MB080C	100mM	2	0
MB080C	100mM	2	0
MB080C	100mM	1	0
MB080C	100mM	1	1
MB080C	100mM	0	2
MB080C	100mM	1	1
MB080C	100mM	1	1
MB080C	100mM	1	0
MB080C	100mM	2	2
MB080C	100mM	0	0
MB080C	100mM	2	2
MB080C	100mM	2	0
MB080C	100mM	1	0
MB080C	100mM	2	1
MB080C	100mM	2	2
MB080C	100mM	2	2
MB080C	100mM	2	1
MB080C	350mM	1	1
MB080C	350mM	2	1
MB080C	350mM	1	0
MB080C	350mM	2	0
MB080C	350mM	2	2
MB080C	350mM	2	2
MB080C	350mM	2	0
MB080C	350mM	1	0
MB080C	350mM	2	0
MB080C	350mM	1	0
MB080C	350mM	2	0
MB080C	350mM	2	2
MB080C	350mM	1	0
MB080C	350mM	2	1
MB080C	350mM	0	0
MB080C	350mM	2	1
MB080C	350mM	0	0
MB080C	350mM	2	2
MB080C	350mM	2	0
MB080C	350mM	2	0
MB080C	350mM	2	0
MB080C	350mM	2	2
MB080C	350mM	2	2
MB080C	350mM	2	1
MB080C	1M	1	0
MB080C	1M	2	0
MB080C	1M	1	0
MB080C	1M	2	1
MB080C	1M	2	2
MB080C	1M	2	2
MB080C	1M	1	0
MB080C	1M	1	0
MB080C	1M	2	0
MB080C	1M	1	0
MB080C	1M	2	0
MB080C	1M	2	2
MB080C	1M	1	0
MB080C	1M	1	0
MB080C	1M	1	0
MB080C	1M	2	2
MB080C	1M	0	0
MB080C	1M	2	2
MB080C	1M	2	1
MB080C	1M	2	0
MB080C	1M	2	2
MB080C	1M	2	2
MB080C	1M	2	2
MB080C	1M	2	2
MB298B	10mM	1	0
MB298B	10mM	0	0
MB298B	10mM	0	0
MB298B	10mM	0	0
MB298B	10mM	0	0
MB298B	10mM	0	0
MB298B	10mM	0	0
MB298B	10mM	0	0
MB298B	10mM	0	0
MB298B	10mM	0	0
MB298B	10mM	0	0
MB298B	10mM	0	0
MB298B	10mM	0	0
MB298B	10mM	1	0
MB298B	10mM	0	0
MB298B	10mM	0	0
MB298B	10mM	0	0
MB298B	10mM	1	0
MB298B	10mM	0	0
MB298B	10mM	0	0
MB298B	10mM	0	0
MB298B	10mM	0	0
MB298B	10mM	1	0
MB298B	10mM	0	0
MB298B	100mM	2	0
MB298B	100mM	1	0
MB298B	100mM	1	0
MB298B	100mM	0	0
MB298B	100mM	2	0
MB298B	100mM	2	0
MB298B	100mM	0	0
MB298B	100mM	2	0
MB298B	100mM	0	0
MB298B	100mM	0	0
MB298B	100mM	1	0
MB298B	100mM	1	0
MB298B	100mM	0	0
MB298B	100mM	1	0
MB298B	100mM	0	0
MB298B	100mM	0	0
MB298B	100mM	0	0
MB298B	100mM	2	1
MB298B	100mM	2	0
MB298B	100mM	2	0
MB298B	100mM	1	0
MB298B	100mM	2	0
MB298B	100mM	1	0
MB298B	100mM	2	0
MB298B	350mM	2	0
MB298B	350mM	1	0
MB298B	350mM	1	0
MB298B	350mM	0	0
MB298B	350mM	0	0
MB298B	350mM	2	0
MB298B	350mM	0	0
MB298B	350mM	1	0
MB298B	350mM	0	0
MB298B	350mM	1	0
MB298B	350mM	0	0
MB298B	350mM	0	0
MB298B	350mM	0	0
MB298B	350mM	2	0
MB298B	350mM	0	0
MB298B	350mM	0	0
MB298B	350mM	0	0
MB298B	350mM	2	0
MB298B	350mM	2	0
MB298B	350mM	1	0
MB298B	350mM	1	0
MB298B	350mM	1	0
MB298B	350mM	2	0
MB298B	350mM	2	0
MB298B	1M	2	0
MB298B	1M	1	0
MB298B	1M	1	0
MB298B	1M	0	0
MB298B	1M	2	0
MB298B	1M	0	0
MB298B	1M	1	0
MB298B	1M	2	0
MB298B	1M	0	0
MB298B	1M	1	0
MB298B	1M	0	0
MB298B	1M	1	0
MB298B	1M	0	0
MB298B	1M	0	0
MB298B	1M	0	0
MB298B	1M	0	0
MB298B	1M	0	0
MB298B	1M	2	0
MB298B	1M	2	0
MB298B	1M	2	0
MB298B	1M	2	0
MB298B	1M	1	0
MB298B	1M	1	0
MB298B	1M	2	0
MB078C	10mM	1	0
MB078C	10mM	1	0
MB078C	10mM	0	0
MB078C	10mM	0	0
MB078C	10mM	0	0
MB078C	10mM	1	0
MB078C	10mM	0	0
MB078C	10mM	0	0
MB078C	10mM	2	0
MB078C	10mM	0	0
MB078C	10mM	1	0
MB078C	10mM	0	0
MB078C	100mM	2	0
MB078C	100mM	2	1
MB078C	100mM	2	0
MB078C	100mM	2	0
MB078C	100mM	1	0
MB078C	100mM	2	0
MB078C	100mM	1	0
MB078C	100mM	2	0
MB078C	100mM	2	0
MB078C	100mM	2	0
MB078C	100mM	2	0
MB078C	100mM	2	0
MB078C	350mM	2	0
MB078C	350mM	2	0
MB078C	350mM	2	0
MB078C	350mM	0	0
MB078C	350mM	2	0
MB078C	350mM	2	0
MB078C	350mM	2	0
MB078C	350mM	1	0
MB078C	350mM	2	0
MB078C	350mM	1	0
MB078C	350mM	2	0
MB078C	350mM	2	0
MB078C	1M	1	0
MB078C	1M	2	0
MB078C	1M	2	0
MB078C	1M	0	0
MB078C	1M	1	0
MB078C	1M	1	0
MB078C	1M	1	0
MB078C	1M	2	0
MB078C	1M	2	0
MB078C	1M	0	0
MB078C	1M	2	0
MB078C	1M	1	0
MB077B	10mM	0	0
MB077B	10mM	0	0
MB077B	10mM	1	0
MB077B	10mM	0	0
MB077B	10mM	0	0
MB077B	10mM	1	0
MB077B	10mM	0	0
MB077B	10mM	0	0
MB077B	10mM	1	0
MB077B	10mM	0	0
MB077B	10mM	0	0
MB077B	10mM	1	0
MB077B	100mM	2	1
MB077B	100mM	2	0
MB077B	100mM	2	1
MB077B	100mM	1	1
MB077B	100mM	2	2
MB077B	100mM	2	2
MB077B	100mM	1	0
MB077B	100mM	2	0
MB077B	100mM	2	0
MB077B	100mM	2	0
MB077B	100mM	2	1
MB077B	100mM	2	1
MB077B	350mM	2	1
MB077B	350mM	1	0
MB077B	350mM	2	2
MB077B	350mM	0	1
MB077B	350mM	2	2
MB077B	350mM	2	2
MB077B	350mM	0	0
MB077B	350mM	1	0
MB077B	350mM	2	0
MB077B	350mM	1	0
MB077B	350mM	1	0
MB077B	350mM	1	2
MB077B	1M	2	0
MB077B	1M	2	1
MB077B	1M	1	2
MB077B	1M	1	0
MB077B	1M	2	2
MB077B	1M	2	2
MB077B	1M	1	0
MB077B	1M	1	0
MB077B	1M	2	0
MB077B	1M	2	0
MB077B	1M	2	2
MB077B	1M	2	2
MB298B	10mM	0	0
MB298B	10mM	0	0
MB298B	10mM	0	0
MB298B	10mM	0	0
MB298B	10mM	0	0
MB298B	10mM	0	0
MB298B	10mM	0	0
MB298B	10mM	0	0
MB298B	10mM	0	0
MB298B	10mM	1	0
MB298B	10mM	0	0
MB298B	10mM	0	0
MB298B	100mM	0	0
MB298B	100mM	0	0
MB298B	100mM	0	0
MB298B	100mM	0	0
MB298B	100mM	0	0
MB298B	100mM	0	0
MB298B	100mM	1	0
MB298B	100mM	1	0
MB298B	100mM	0	0
MB298B	100mM	2	0
MB298B	100mM	0	0
MB298B	100mM	0	0
MB298B	350mM	0	0
MB298B	350mM	0	0
MB298B	350mM	2	0
MB298B	350mM	1	0
MB298B	350mM	0	0
MB298B	350mM	0	0
MB298B	350mM	1	0
MB298B	350mM	2	0
MB298B	350mM	0	0
MB298B	350mM	2	0
MB298B	350mM	1	0
MB298B	350mM	0	0
MB298B	1M	0	0
MB298B	1M	0	0
MB298B	1M	0	0
MB298B	1M	0	0
MB298B	1M	0	0
MB298B	1M	0	0
MB298B	1M	2	0
MB298B	1M	2	0
MB298B	1M	0	0
MB298B	1M	1	0
MB298B	1M	0	0
MB298B	1M	0	0
MB077B	10mM	1	0
MB077B	10mM	0	0
MB077B	10mM	0	0
MB077B	10mM	2	0
MB077B	10mM	2	0
MB077B	10mM	0	0
MB077B	10mM	0	0
MB077B	10mM	1	0
MB077B	10mM	1	0
MB077B	10mM	0	0
MB077B	10mM	0	0
MB077B	10mM	1	0
MB077B	100mM	2	0
MB077B	100mM	0	0
MB077B	100mM	2	0
MB077B	100mM	1	1
MB077B	100mM	2	1
MB077B	100mM	0	0
MB077B	100mM	0	0
MB077B	100mM	2	1
MB077B	100mM	2	0
MB077B	100mM	0	0
MB077B	100mM	0	0
MB077B	100mM	2	0
MB077B	350mM	1	1
MB077B	350mM	0	0
MB077B	350mM	2	2
MB077B	350mM	1	1
MB077B	350mM	1	0
MB077B	350mM	1	0
MB077B	350mM	0	0
MB077B	350mM	2	2
MB077B	350mM	2	1
MB077B	350mM	2	1
MB077B	350mM	0	0
MB077B	350mM	2	0
MB077B	1M	0	1
MB077B	1M	0	0
MB077B	1M	2	1
MB077B	1M	1	1
MB077B	1M	2	0
MB077B	1M	0	1
MB077B	1M	1	0
MB077B	1M	2	2
MB077B	1M	2	1
MB077B	1M	1	1
MB077B	1M	1	0
MB077B	1M	2	1
MB078C	10mM	0	0
MB078C	10mM	0	0
MB078C	10mM	0	0
MB078C	10mM	0	0
MB078C	10mM	0	0
MB078C	10mM	0	0
MB078C	10mM	1	0
MB078C	10mM	0	0
MB078C	10mM	0	0
MB078C	10mM	1	0
MB078C	10mM	1	0
MB078C	10mM	2	0
MB078C	100mM	1	0
MB078C	100mM	1	0
MB078C	100mM	1	0
MB078C	100mM	0	0
MB078C	100mM	1	0
MB078C	100mM	1	0
MB078C	100mM	0	0
MB078C	100mM	0	0
MB078C	100mM	2	0
MB078C	100mM	2	0
MB078C	100mM	2	0
MB078C	100mM	2	0
MB078C	350mM	1	0
MB078C	350mM	1	0
MB078C	350mM	1	0
MB078C	350mM	0	0
MB078C	350mM	1	0
MB078C	350mM	1	0
MB078C	350mM	2	0
MB078C	350mM	0	0
MB078C	350mM	1	0
MB078C	350mM	2	0
MB078C	350mM	0	0
MB078C	350mM	2	0
MB078C	1M	1	0
MB078C	1M	1	0
MB078C	1M	1	0
MB078C	1M	2	0
MB078C	1M	2	0
MB078C	1M	2	0
MB078C	1M	1	0
MB078C	1M	0	0
MB078C	1M	1	0
MB078C	1M	2	0
MB078C	1M	1	0
MB078C	1M	2	0
MB080C	10mM	0	0
MB080C	10mM	1	1
MB080C	10mM	0	0
MB080C	10mM	1	0
MB080C	10mM	1	1
MB080C	10mM	1	1
MB080C	10mM	1	0
MB080C	10mM	1	0
MB080C	10mM	0	0
MB080C	10mM	0	0
MB080C	10mM	0	0
MB080C	10mM	0	0
MB080C	100mM	2	2
MB080C	100mM	2	0
MB080C	100mM	0	0
MB080C	100mM	2	0
MB080C	100mM	2	0
MB080C	100mM	2	1
MB080C	100mM	2	0
MB080C	100mM	2	1
MB080C	100mM	2	0
MB080C	100mM	0	0
MB080C	100mM	2	0
MB080C	100mM	2	0
MB080C	350mM	1	1
MB080C	350mM	2	0
MB080C	350mM	1	0
MB080C	350mM	2	0
MB080C	350mM	2	1
MB080C	350mM	2	2
MB080C	350mM	2	1
MB080C	350mM	2	1
MB080C	350mM	1	0
MB080C	350mM	1	0
MB080C	350mM	1	0
MB080C	350mM	1	0
MB080C	1M	1	1
MB080C	1M	2	0
MB080C	1M	1	0
MB080C	1M	2	0
MB080C	1M	1	1
MB080C	1M	2	2
MB080C	1M	2	1
MB080C	1M	2	2
MB080C	1M	1	0
MB080C	1M	1	0
MB080C	1M	1	0
MB080C	1M	2	2
EmptySplit	10mM	0	0
EmptySplit	10mM	0	0
EmptySplit	10mM	0	0
EmptySplit	10mM	0	0
EmptySplit	10mM	1	1
EmptySplit	10mM	1	0
EmptySplit	10mM	1	0
EmptySplit	10mM	1	0
EmptySplit	10mM	0	0
EmptySplit	10mM	1	1
EmptySplit	10mM	2	2
EmptySplit	10mM	2	1
EmptySplit	100mM	0	0
EmptySplit	100mM	0	0
EmptySplit	100mM	0	0
EmptySplit	100mM	0	0
EmptySplit	100mM	2	2
EmptySplit	100mM	1	0
EmptySplit	100mM	1	2
EmptySplit	100mM	0	0
EmptySplit	100mM	1	1
EmptySplit	100mM	1	2
EmptySplit	100mM	2	2
EmptySplit	100mM	2	1
EmptySplit	350mM	1	0
EmptySplit	350mM	0	0
EmptySplit	350mM	1	0
EmptySplit	350mM	0	0
EmptySplit	350mM	1	2
EmptySplit	350mM	2	1
EmptySplit	350mM	1	2
EmptySplit	350mM	1	0
EmptySplit	350mM	1	1
EmptySplit	350mM	2	1
EmptySplit	350mM	2	2
EmptySplit	350mM	2	2
EmptySplit	1M	1	0
EmptySplit	1M	0	0
EmptySplit	1M	1	0
EmptySplit	1M	0	0
EmptySplit	1M	1	2
EmptySplit	1M	2	2
EmptySplit	1M	1	2
EmptySplit	1M	1	0
EmptySplit	1M	1	1
EmptySplit	1M	2	0
EmptySplit	1M	2	2
EmptySplit	1M	2	2
MB311C	10mM	2	0
MB311C	10mM	2	0
MB311C	10mM	0	0
MB311C	10mM	2	0
MB311C	10mM	1	0
MB311C	10mM	2	1
MB311C	10mM	2	0
MB311C	10mM	2	0
MB311C	10mM	1	0
MB311C	10mM	2	0
MB311C	10mM	1	0
MB311C	10mM	1	0
MB311C	10mM	2	0
MB311C	10mM	0	0
MB311C	10mM	2	0
MB311C	10mM	2	0
MB311C	10mM	1	0
MB311C	10mM	2	0
MB311C	10mM	2	0
MB311C	10mM	2	0
MB311C	10mM	0	0
MB311C	10mM	1	0
MB311C	10mM	1	0
MB311C	10mM	2	0
MB311C	100mM	2	0
MB311C	100mM	1	0
MB311C	100mM	1	0
MB311C	100mM	2	0
MB311C	100mM	2	0
MB311C	100mM	2	1
MB311C	100mM	2	0
MB311C	100mM	2	0
MB311C	100mM	1	0
MB311C	100mM	2	0
MB311C	100mM	1	0
MB311C	100mM	1	0
MB311C	100mM	2	0
MB311C	100mM	1	0
MB311C	100mM	2	0
MB311C	100mM	2	0
MB311C	100mM	1	0
MB311C	100mM	2	0
MB311C	100mM	2	0
MB311C	100mM	2	0
MB311C	100mM	1	0
MB311C	100mM	2	1
MB311C	100mM	2	0
MB311C	100mM	1	0
MB311C	350mM	2	0
MB311C	350mM	2	0
MB311C	350mM	1	0
MB311C	350mM	2	0
MB311C	350mM	2	0
MB311C	350mM	2	1
MB311C	350mM	2	0
MB311C	350mM	2	0
MB311C	350mM	1	0
MB311C	350mM	2	0
MB311C	350mM	1	0
MB311C	350mM	2	0
MB311C	350mM	2	0
MB311C	350mM	1	0
MB311C	350mM	1	0
MB311C	350mM	2	0
MB311C	350mM	1	0
MB311C	350mM	2	0
MB311C	350mM	2	0
MB311C	350mM	1	0
MB311C	350mM	2	0
MB311C	350mM	2	1
MB311C	350mM	2	0
MB311C	350mM	1	0
MB311C	1M	2	0
MB311C	1M	2	0
MB311C	1M	1	0
MB311C	1M	2	0
MB311C	1M	1	0
MB311C	1M	2	1
MB311C	1M	1	0
MB311C	1M	2	0
MB311C	1M	1	0
MB311C	1M	2	0
MB311C	1M	2	0
MB311C	1M	2	0
MB311C	1M	2	0
MB311C	1M	1	0
MB311C	1M	1	0
MB311C	1M	2	0
MB311C	1M	1	0
MB311C	1M	1	0
MB311C	1M	1	0
MB311C	1M	1	0
MB311C	1M	1	0
MB311C	1M	2	1
MB311C	1M	2	0
MB311C	1M	1	0
MB622B	10mM	1	0
MB622B	10mM	2	0
MB622B	10mM	1	0
MB622B	10mM	1	0
MB622B	10mM	0	0
MB622B	10mM	0	0
MB622B	10mM	1	0
MB622B	10mM	1	0
MB622B	10mM	1	0
MB622B	10mM	0	0
MB622B	10mM	1	0
MB622B	10mM	1	0
MB622B	10mM	0	0
MB622B	10mM	1	0
MB622B	10mM	1	0
MB622B	10mM	1	0
MB622B	10mM	1	0
MB622B	10mM	1	0
MB622B	10mM	1	0
MB622B	10mM	1	0
MB622B	10mM	1	0
MB622B	10mM	1	0
MB622B	10mM	1	0
MB622B	10mM	1	0
MB622B	100mM	1	0
MB622B	100mM	2	1
MB622B	100mM	1	0
MB622B	100mM	1	0
MB622B	100mM	0	0
MB622B	100mM	0	0
MB622B	100mM	0	0
MB622B	100mM	1	0
MB622B	100mM	1	0
MB622B	100mM	0	0
MB622B	100mM	1	0
MB622B	100mM	1	0
MB622B	100mM	0	0
MB622B	100mM	2	0
MB622B	100mM	2	0
MB622B	100mM	1	0
MB622B	100mM	2	0
MB622B	100mM	1	0
MB622B	100mM	1	0
MB622B	100mM	2	0
MB622B	100mM	2	0
MB622B	100mM	0	0
MB622B	100mM	1	0
MB622B	100mM	2	0
MB622B	350mM	1	0
MB622B	350mM	2	0
MB622B	350mM	1	0
MB622B	350mM	1	0
MB622B	350mM	0	0
MB622B	350mM	0	0
MB622B	350mM	0	0
MB622B	350mM	1	0
MB622B	350mM	2	0
MB622B	350mM	0	0
MB622B	350mM	1	0
MB622B	350mM	1	0
MB622B	350mM	0	0
MB622B	350mM	2	0
MB622B	350mM	2	1
MB622B	350mM	1	0
MB622B	350mM	1	0
MB622B	350mM	1	0
MB622B	350mM	2	0
MB622B	350mM	2	0
MB622B	350mM	2	0
MB622B	350mM	0	0
MB622B	350mM	1	0
MB622B	350mM	2	0
MB622B	1M	1	0
MB622B	1M	2	0
MB622B	1M	1	0
MB622B	1M	1	0
MB622B	1M	0	0
MB622B	1M	0	0
MB622B	1M	1	0
MB622B	1M	1	0
MB622B	1M	1	0
MB622B	1M	1	0
MB622B	1M	0	0
MB622B	1M	1	0
MB622B	1M	0	0
MB622B	1M	2	0
MB622B	1M	2	0
MB622B	1M	1	0
MB622B	1M	1	0
MB622B	1M	1	0
MB622B	1M	2	0
MB622B	1M	2	0
MB622B	1M	2	0
MB622B	1M	0	0
MB622B	1M	2	1
MB622B	1M	2	0
MB622B	10mM	0	0
MB622B	10mM	0	0
MB622B	10mM	0	0
MB622B	10mM	0	0
MB622B	10mM	0	0
MB622B	10mM	0	0
MB622B	10mM	0	0
MB622B	10mM	0	0
MB622B	10mM	0	0
MB622B	10mM	0	0
MB622B	10mM	0	0
MB622B	10mM	0	0
MB622B	100mM	0	0
MB622B	100mM	1	0
MB622B	100mM	1	0
MB622B	100mM	1	0
MB622B	100mM	0	0
MB622B	100mM	2	0
MB622B	100mM	0	0
MB622B	100mM	2	1
MB622B	100mM	1	0
MB622B	100mM	0	0
MB622B	100mM	1	0
MB622B	100mM	0	0
MB622B	350mM	1	0
MB622B	350mM	0	0
MB622B	350mM	1	0
MB622B	350mM	0	0
MB622B	350mM	1	0
MB622B	350mM	0	0
MB622B	350mM	0	0
MB622B	350mM	2	0
MB622B	350mM	2	0
MB622B	350mM	1	0
MB622B	350mM	2	1
MB622B	350mM	0	0
MB622B	1M	0	0
MB622B	1M	0	0
MB622B	1M	0	0
MB622B	1M	0	0
MB622B	1M	0	0
MB622B	1M	2	0
MB622B	1M	0	1
MB622B	1M	1	0
MB622B	1M	2	0
MB622B	1M	0	0
MB622B	1M	1	0
MB622B	1M	0	0
MB311C	10mM	0	0
MB311C	10mM	1	0
MB311C	10mM	0	0
MB311C	10mM	0	0
MB311C	10mM	0	0
MB311C	10mM	0	0
MB311C	10mM	0	0
MB311C	10mM	2	0
MB311C	10mM	2	0
MB311C	10mM	0	0
MB311C	10mM	2	0
MB311C	10mM	1	0
MB311C	100mM	0	0
MB311C	100mM	1	0
MB311C	100mM	2	0
MB311C	100mM	1	0
MB311C	100mM	0	0
MB311C	100mM	0	0
MB311C	100mM	1	0
MB311C	100mM	2	0
MB311C	100mM	2	0
MB311C	100mM	0	0
MB311C	100mM	2	0
MB311C	100mM	2	0
MB311C	350mM	0	0
MB311C	350mM	1	0
MB311C	350mM	1	0
MB311C	350mM	1	0
MB311C	350mM	0	0
MB311C	350mM	0	0
MB311C	350mM	1	0
MB311C	350mM	1	0
MB311C	350mM	2	0
MB311C	350mM	0	0
MB311C	350mM	2	0
MB311C	350mM	1	0
MB311C	1M	0	0
MB311C	1M	2	0
MB311C	1M	2	0
MB311C	1M	0	0
MB311C	1M	0	0
MB311C	1M	2	0
MB311C	1M	1	0
MB311C	1M	1	0
MB311C	1M	2	0
MB311C	1M	1	0
MB311C	1M	2	0
MB311C	1M	2	1
MB051B	10mM	2	0
MB051B	10mM	2	0
MB051B	10mM	2	0
MB051B	10mM	2	1
MB051B	10mM	2	2
MB051B	10mM	2	0
MB051B	10mM	2	0
MB051B	10mM	2	0
MB051B	10mM	1	0
MB051B	10mM	2	0
MB051B	10mM	2	0
MB051B	10mM	2	0
MB051B	100mM	2	0
MB051B	100mM	2	0
MB051B	100mM	2	0
MB051B	100mM	2	1
MB051B	100mM	2	2
MB051B	100mM	2	2
MB051B	100mM	2	0
MB051B	100mM	2	0
MB051B	100mM	2	1
MB051B	100mM	2	0
MB051B	100mM	2	1
MB051B	100mM	2	0
MB051B	350mM	2	0
MB051B	350mM	2	0
MB051B	350mM	2	1
MB051B	350mM	1	2
MB051B	350mM	2	2
MB051B	350mM	2	0
MB051B	350mM	2	2
MB051B	350mM	2	0
MB051B	350mM	2	2
MB051B	350mM	2	0
MB051B	350mM	2	0
MB051B	350mM	2	0
MB051B	1M	2	0
MB051B	1M	1	0
MB051B	1M	2	1
MB051B	1M	2	2
MB051B	1M	2	1
MB051B	1M	2	2
MB051B	1M	2	2
MB051B	1M	2	0
MB051B	1M	2	2
MB051B	1M	2	0
MB051B	1M	2	0
MB051B	1M	2	0
EmptySplit	10mM	0	0
EmptySplit	10mM	1	0
EmptySplit	10mM	0	0
EmptySplit	10mM	0	0
EmptySplit	10mM	0	0
EmptySplit	10mM	1	1
EmptySplit	10mM	0	0
EmptySplit	10mM	0	0
EmptySplit	10mM	0	0
EmptySplit	10mM	0	0
EmptySplit	10mM	0	0
EmptySplit	10mM	0	0
EmptySplit	100mM	0	0
EmptySplit	100mM	0	0
EmptySplit	100mM	0	0
EmptySplit	100mM	0	0
EmptySplit	100mM	0	0
EmptySplit	100mM	2	1
EmptySplit	100mM	0	0
EmptySplit	100mM	1	1
EmptySplit	100mM	1	0
EmptySplit	100mM	0	0
EmptySplit	100mM	0	0
EmptySplit	100mM	1	1
EmptySplit	350mM	0	0
EmptySplit	350mM	1	1
EmptySplit	350mM	0	0
EmptySplit	350mM	2	1
EmptySplit	350mM	1	1
EmptySplit	350mM	2	1
EmptySplit	350mM	1	1
EmptySplit	350mM	0	0
EmptySplit	350mM	1	1
EmptySplit	350mM	0	0
EmptySplit	350mM	0	0
EmptySplit	350mM	2	2
EmptySplit	1M	0	0
EmptySplit	1M	2	2
EmptySplit	1M	0	0
EmptySplit	1M	0	0
EmptySplit	1M	1	1
EmptySplit	1M	2	1
EmptySplit	1M	1	1
EmptySplit	1M	1	0
EmptySplit	1M	1	1
EmptySplit	1M	0	0
EmptySplit	1M	0	0
EmptySplit	1M	0	0
MB242A	10mM	2	0
MB242A	10mM	2	0
MB242A	10mM	1	0
MB242A	10mM	2	0
MB242A	10mM	1	0
MB242A	10mM	2	0
MB242A	10mM	1	0
MB242A	10mM	2	0
MB242A	10mM	2	0
MB242A	10mM	1	0
MB242A	10mM	1	0
MB242A	10mM	0	0
MB242A	100mM	2	0
MB242A	100mM	2	0
MB242A	100mM	2	0
MB242A	100mM	1	0
MB242A	100mM	2	0
MB242A	100mM	2	0
MB242A	100mM	2	0
MB242A	100mM	2	0
MB242A	100mM	2	0
MB242A	100mM	1	0
MB242A	100mM	2	0
MB242A	100mM	2	0
MB242A	350mM	2	0
MB242A	350mM	2	0
MB242A	350mM	2	0
MB242A	350mM	2	0
MB242A	350mM	1	0
MB242A	350mM	2	0
MB242A	350mM	2	0
MB242A	350mM	2	0
MB242A	350mM	2	0
MB242A	350mM	1	0
MB242A	350mM	2	0
MB242A	350mM	2	0
MB242A	1M	2	0
MB242A	1M	2	0
MB242A	1M	2	0
MB242A	1M	2	0
MB242A	1M	2	0
MB242A	1M	2	0
MB242A	1M	2	0
MB242A	1M	2	0
MB242A	1M	2	0
MB242A	1M	1	0
MB242A	1M	2	0
MB242A	1M	2	0
MB062C	10mM	2	2
MB062C	10mM	2	2
MB062C	10mM	2	2
MB062C	10mM	2	2
MB062C	100mM	2	2
MB062C	100mM	2	2
MB062C	100mM	2	2
MB062C	100mM	2	2
MB062C	350mM	2	2
MB062C	350mM	2	2
MB062C	350mM	2	2
MB062C	350mM	2	2
MB062C	1M	2	2
MB062C	1M	2	2
MB062C	1M	2	2
MB062C	1M	2	2
EmptySplit	10mM	0	0
EmptySplit	10mM	0	0
EmptySplit	10mM	1	1
EmptySplit	10mM	1	0
EmptySplit	10mM	1	0
EmptySplit	10mM	0	0
EmptySplit	10mM	1	0
EmptySplit	10mM	0	0
EmptySplit	10mM	0	0
EmptySplit	10mM	0	0
EmptySplit	10mM	0	0
EmptySplit	10mM	1	0
EmptySplit	100mM	1	0
EmptySplit	100mM	2	2
EmptySplit	100mM	2	2
EmptySplit	100mM	2	2
EmptySplit	100mM	2	2
EmptySplit	100mM	1	0
EmptySplit	100mM	2	2
EmptySplit	100mM	2	2
EmptySplit	100mM	1	0
EmptySplit	100mM	2	0
EmptySplit	100mM	1	0
EmptySplit	100mM	1	1
EmptySplit	350mM	0	0
EmptySplit	350mM	2	2
EmptySplit	350mM	2	2
EmptySplit	350mM	2	2
EmptySplit	350mM	2	2
EmptySplit	350mM	0	0
EmptySplit	350mM	2	2
EmptySplit	350mM	2	2
EmptySplit	350mM	2	0
EmptySplit	350mM	0	0
EmptySplit	350mM	2	0
EmptySplit	350mM	1	0
EmptySplit	1M	0	0
EmptySplit	1M	2	2
EmptySplit	1M	2	2
EmptySplit	1M	2	2
EmptySplit	1M	2	2
EmptySplit	1M	0	0
EmptySplit	1M	2	2
EmptySplit	1M	2	2
EmptySplit	1M	1	0
EmptySplit	1M	1	0
EmptySplit	1M	2	0
EmptySplit	1M	1	0
MB062C	10mM	2	2
MB062C	10mM	2	2
MB062C	10mM	0	0
MB062C	10mM	2	2
MB062C	10mM	2	2
MB062C	10mM	2	2
MB062C	10mM	2	2
MB062C	10mM	2	2
MB062C	10mM	0	0
MB062C	10mM	0	0
MB062C	10mM	0	0
MB062C	10mM	2	2
MB062C	100mM	2	2
MB062C	100mM	2	2
MB062C	100mM	1	0
MB062C	100mM	2	2
MB062C	100mM	2	2
MB062C	100mM	2	2
MB062C	100mM	2	2
MB062C	100mM	2	2
MB062C	100mM	2	1
MB062C	100mM	2	1
MB062C	100mM	2	2
MB062C	100mM	2	2
MB062C	350mM	2	2
MB062C	350mM	2	2
MB062C	350mM	1	0
MB062C	350mM	2	2
MB062C	350mM	2	2
MB062C	350mM	2	2
MB062C	350mM	2	2
MB062C	350mM	2	2
MB062C	350mM	1	0
MB062C	350mM	2	1
MB062C	350mM	2	2
MB062C	350mM	2	2
MB062C	1M	2	2
MB062C	1M	2	2
MB062C	1M	2	0
MB062C	1M	2	2
MB062C	1M	2	2
MB062C	1M	2	2
MB062C	1M	2	2
MB062C	1M	2	2
MB062C	1M	1	1
MB062C	1M	2	1
MB062C	1M	2	2
MB062C	1M	2	2
MB242A	10mM	2	1
MB242A	10mM	2	2
MB242A	10mM	0	0
MB242A	10mM	1	0
MB242A	10mM	0	0
MB242A	10mM	0	0
MB242A	10mM	2	0
MB242A	10mM	2	0
MB242A	10mM	0	0
MB242A	10mM	2	0
MB242A	10mM	2	0
MB242A	10mM	2	0
MB242A	100mM	2	1
MB242A	100mM	2	2
MB242A	100mM	2	0
MB242A	100mM	2	0
MB242A	100mM	1	0
MB242A	100mM	2	0
MB242A	100mM	2	0
MB242A	100mM	2	0
MB242A	100mM	2	0
MB242A	100mM	2	0
MB242A	100mM	2	0
MB242A	100mM	2	0
MB242A	350mM	2	1
MB242A	350mM	2	2
MB242A	350mM	1	0
MB242A	350mM	2	0
MB242A	350mM	2	0
MB242A	350mM	2	0
MB242A	350mM	2	0
MB242A	350mM	2	0
MB242A	350mM	2	0
MB242A	350mM	2	0
MB242A	350mM	2	0
MB242A	350mM	2	0
MB242A	1M	2	1
MB242A	1M	2	2
MB242A	1M	2	0
MB242A	1M	2	0
MB242A	1M	2	0
MB242A	1M	2	0
MB242A	1M	2	0
MB242A	1M	2	0
MB242A	1M	2	0
MB242A	1M	2	0
MB242A	1M	2	0
MB242A	1M	2	0
MB051B	10mM	2	0
MB051B	10mM	2	1
MB051B	10mM	2	0
MB051B	10mM	2	0
MB051B	10mM	2	0
MB051B	10mM	1	0
MB051B	10mM	2	0
MB051B	10mM	2	2
MB051B	10mM	2	0
MB051B	10mM	2	0
MB051B	10mM	2	0
MB051B	10mM	2	0
MB051B	100mM	2	0
MB051B	100mM	2	0
MB051B	100mM	2	0
MB051B	100mM	2	2
MB051B	100mM	2	2
MB051B	100mM	2	1
MB051B	100mM	2	0
MB051B	100mM	2	1
MB051B	100mM	2	0
MB051B	100mM	2	0
MB051B	100mM	2	0
MB051B	100mM	2	1
MB051B	350mM	2	1
MB051B	350mM	2	1
MB051B	350mM	1	1
MB051B	350mM	2	1
MB051B	350mM	2	2
MB051B	350mM	2	2
MB051B	350mM	2	2
MB051B	350mM	2	0
MB051B	350mM	2	0
MB051B	350mM	2	0
MB051B	350mM	2	0
MB051B	350mM	2	2
MB051B	1M	2	0
MB051B	1M	2	1
MB051B	1M	2	2
MB051B	1M	2	0
MB051B	1M	2	2
MB051B	1M	2	1
MB051B	1M	2	2
MB051B	1M	2	0
MB051B	1M	2	0
MB051B	1M	2	0
MB051B	1M	2	2
MB051B	1M	2	0
EmptySplit	10mM	0	0
EmptySplit	10mM	1	0
EmptySplit	10mM	0	0
EmptySplit	10mM	0	0
EmptySplit	10mM	0	0
EmptySplit	10mM	1	1
EmptySplit	10mM	0	0
EmptySplit	10mM	0	0
EmptySplit	10mM	0	0
EmptySplit	10mM	0	0
EmptySplit	10mM	0	0
EmptySplit	10mM	0	0
EmptySplit	100mM	0	0
EmptySplit	100mM	0	0
EmptySplit	100mM	0	0
EmptySplit	100mM	0	0
EmptySplit	100mM	0	0
EmptySplit	100mM	2	1
EmptySplit	100mM	0	0
EmptySplit	100mM	1	1
EmptySplit	100mM	1	0
EmptySplit	100mM	0	0
EmptySplit	100mM	0	0
EmptySplit	100mM	1	1
EmptySplit	350mM	0	0
EmptySplit	350mM	1	1
EmptySplit	350mM	0	0
EmptySplit	350mM	2	1
EmptySplit	350mM	1	1
EmptySplit	350mM	2	1
EmptySplit	350mM	1	1
EmptySplit	350mM	0	0
EmptySplit	350mM	1	1
EmptySplit	350mM	0	0
EmptySplit	350mM	0	0
EmptySplit	350mM	2	2
EmptySplit	1M	0	0
EmptySplit	1M	2	2
EmptySplit	1M	0	0
EmptySplit	1M	0	0
EmptySplit	1M	1	1
EmptySplit	1M	2	1
EmptySplit	1M	1	1
EmptySplit	1M	1	0
EmptySplit	1M	1	1
EmptySplit	1M	0	0
EmptySplit	1M	0	0
EmptySplit	1M	0	0

## Sheet: Fig2A_20xShi_permissive
EmptySplit	MB080C	MB622B	MB051B	MB077C	MB310C	MB242A	MB298B	MB311C	MB078C	MB051C
1	2	1	1	0	1	2	0	2	1	0
2	2	0	0	0	1	0	1	0	2	2
1	0	2	2	0	2	2	1	2	2	1
2	2	0	2	0	2	1	1	2	2	2
1	2	1	2	2	2	2	2	2	0	2
1	2	1	1	2	1	2	2	1	1	2
2	2	2	0	2	1	1	1	2	2	0
1	2	2	2	2	1	0	1	2	2	2
2	2	2	2	1	0	1	2	2	2	1
1	1	2	2	2	1	2	0	1	1	2
1	2	2	1	0	0	0	0	2	2	2
2	1	2	0	1	1	2	1	2	2	2
1	2	2	2	0	1	2	1	2	0	2
2	2	2	2	1	2	2	1	2	1	1
1	2	2	2	1	0	2	2	2	1	2
1	2	2	1	1	2	0	2	2	2	2
2	2	2	0	2	0	2	2	2	2	2
1	2	2	2	0	2	2	2	2	1	2
2	2	2	2	2	2	2	2	2	0	2
1	2	2	2	2	2	2	2	2	2	1
1			1	2	1	2	2	2	1	1
2			0	2	2	2	2	2	0	2
1			2	2	2	2	2	2	2	1
2				2	2	2	2	2	2	2
1				2	2	2	2	2	2	1
				2	1	2	2	2	0	2
				2	1	2	2	2	2	1
				2	1	2	2	2	2	1
				2	2	2	2	2	1	2
				2	1	2	2	2	1	2
				2	2	2	2	2	2	2
				1	2	2	2	2	1	2
				2	2	2	2	2	1	2
				2	2	2	2		2	2
					2	2	2		2	2
					2	2	1			2
					2		0			2
					0		0			1
							0			2
							2			2
							0			2
							1			2
							2			2
							2			2
							0			2
							0			2
							0			2
							0			2
							2			2
							0			2
										2
										2
										2
										2
										1

## Sheet: Fig2A_20xShi_restrictive
EmptySplit	MB080C	MB622B	MB051B	MB077C	MB310C	MB242A	MB298B	MB311C	MB078C	MB051C
2	2	2	2	2	2	0	2	1	2	2
2	2	2	2	2	2	2	2	2	2	2
2	2	2	2	1	2	2	2	2	2	2
2	2	1	2	1	2	2	2	2	2	2
1	2	0	2	2	2	2	2	2	2	2
1	2	2	2	2	2	2	2	2	2	2
1	2	2	2	2	2	2	2	2	2	1
2	2	2	2	2	1	1	2	2	2	2
1	2	2	2	2	0	2	2	2	2	2
2	2	2	2	2	2	2	2	2	1	2
1	2	2	1	1	2	2	2	2	2	2
1	2	2	2	2	1	1	2	2	2	2
1	2	2	1	2	2	2	2	2	2	2
2	2	2	2	0	2	2	2	2	2	1
2	2	2	2	1	2	2	2	2	2	2
2	2	2	2	2	2	2	2	2	2	2
2	2	2	2	0	2	2	2	2	2	2
2	2	2	1	1	2	2	2	1	2	2
2		2	2	2	1	2	2	2	2	2
2		2	2	2	1	2	2	2	2	2
2			2	2	2	2	2	2	2	2
2			2	2	2	2	2	2	1	2
2			1	2	2	2	2	2	2	2
2			2	2	1	2	2	2	2	2
1			2	2	2	2	2	2	2	2
1				2	2	2	2	2	2	2
2				2	2	2	2	2	2	2
2				2	2	2	2	2	2	2
2				2	2	2	2	2	2	2
2				2	2	2	2	2	2	2
1				2	2	2	2	2	2	2
				2	1	2	2	2	2	2
				2	2	2	2	2	2	2
				2	2	2	2		2	2
					2	2	2		2
					2	2	2
							2
							2
							1
							0
							2
							2
							2
							0
							1
							2
							0
							0
							2
							2
							2
							2
							2
							0
							0
							1
							0
							2
							0

## Sheet: Fig2B_1xShi_permissive
EmptySplit	MB077B	MB080C	MB622B	MB051B	MB298B	MB051C	MB310C	MB242A	MB311C	MB078C
2	2	2	2	2	0	0	1	2	2	0
2	2	2	2	0	0	2	1	0	0	1
2	2	2	2	2	0	0	2	2	2	1
2	2	2	2	2	0	1	2	1	2	2
1	2	2	2	2	2	2	2	2	2	2
2	2	2	2	2	0	2	1	2	1	1
2	2	2	2	2	0	1	1	1	2	0
0	2	2	2	2	2	0	1	0	2	2
0	2	2	2	2	2	1	0	1	2	1
2	2	2	2	2	2	2	1	2	1	0
0	2	0	2	2	2	0	0	0	2	2
1	2	1	2	2	2	2	1	2	2	2
1	2	2	2	2	1	1	1	2	2	2
1	2	0	2	2	2	1	2	2	2	0
1	2	1	2	2	0	1	0	2	1	2
1	2	2	2	0	2	0	2	0	0	2
0	2	2	2	0	0	1	0	2	0	1
0	2	2	2	2	1	2	0	2	1	0
2	1	2	0	2	2	0	1	2	2	1
1	2	1	2	0	2	2	1	0	0	1
1	2	0	1	1	0	2	0	2	2	1
1	2	0	2	1	0	2	2	1	0	2
1	2	1	2	1	1	2	2	2	2	2
0	1	2	1	0	0	2	2	1	2	1
0	2	0	2	0	1	2	1	1	2	0
1	2	2	2	1	0	2	0	0	1	2
0	2	0	2	0	1		2	1	0	2
2	2	2	2	0	1		2	2	2	0
1	2	0	2	1	0		0	2	1	1
0	2	1	2	2	0		1	0	2	0
1	0	1	2	2	0		1	1	2	2
2	2	2	2	2	0		1	2	1	2
1	2	1	2	1	0		2	2	1	1
0	2	1	2	2	1		1	2	0	2
1	1	0	2	2			0	1	2	2
1	2	2	2				2	2	2	0
0	2	1	2				0	0	0	1
2	2	1	2				2		2	1
0	1	0	2				2		2	0
2	2	2	2				0		0	2
2	2	0	0				2		1	0
0	0	1	1				0		2	2
0	2	0	2				0		0	2
0	2	1	1				0		0	2
1	2		2				1		0	1
0	2		2				0		0	1
0	2		2				1		2	2
0	2		2				0		2	2
0	2		2				1		2
0	2		2				1		2
2	0		2				0		2
0	2		2				0		1
1	1		1				0		0
0	1		1				0		2
2	1		2				1		2
2	2		1				1		1
2	2		2				2		2
1	2		2				0		0
0	2		2				1		1
0	1		2				1
1	2		1				2
1	2		2				1
0	2		2				0
0	2		1				1
1	2		2				0
2	2		2				2
1	1		1
1			2
2			1
1			1
1			1
1			1
0			1
0			2
1
0
0
0
1
0
0
0
0
0
0
0
0
1
1
1
2
2

## Sheet: Fig2B_1Shi_restrictive
EmptySplit	MB077B	MB080C	MB622B	MB051B	MB298B	MB051C	MB310C	MB242A	MB311C	MB078C
2	2	2	2	2	2	2	2	0	1	1
2	2	2	2	0	2	2	1	2	2	2
2	2	2	2	2	1	2	2	2	2	0
2	2	2	2	2	0	1	1	2	2	2
2	2	2	2	2	2	2	2	2	1	1
2	2	2	2	2	1	2	2	2	2	2
2	2	2	2	2	1	1	2	2	1	2
0	2	2	2	2	0	1	1	1	2	2
2	2	2	2	2	2	0	1	2	1	2
2	2	1	2	2	1	1	2	2	1	1
0	2	0	2	2	2	2	2	2	2	2
0	2	2	2	2	2	0	1	1	1	0
1	2	2	2	2	0	2	2	1	2	2
2	2	0	2	2	2	2	2	1	0	2
1	2	2	2	0	1	2	1	2	2	1
0	2	0	2	2	2	2	2	2	0	1
2	2	2	2	2	0	2	2	2	1	2
2	2	2	2	2	2	1	0	1	1	2
2	1	2	1	2	2	2	1	2	0	2
2	2	2	2	2	2	2	0	2	2	2
0	2	2	1	2	2	2	1	0	2	1
2	1	0	1	2	0	2	2	2	1	2
1	2	1	2	2	2	1	1	2	2	2
0	1	2	1	2	1	1	1	2	1	2
0	0	2	2	2	1	2	2	2	2	2
2	2	2	2	2	2	2	2	2	2	1
1	2	1	0	1	2	2	2	2	2	2
2	2	1	2	1	1	2	1	1	1	2
0	2	0	2	2	1	1	2	2	2	1
0	1	2	2	2	1		2	2	2	2
0	2	2	0	2	2		1	2	1	2
0	2	1	1	2	2		2	2	2	0
1	2	1	2	2	1		2	2	2	2
0	2	1	2	2	2		2	1	2	1
1	1	2	0	2			1	2	2	2
0	1	2	2				1	2	1	2
2	2	0	1				2	1	2	0
1	2	1	2				2	2	2	1
0	2	0	2				1		1	0
2	0	2	2				2		2	2
0	0	0	0				1		2	2
2	1	1	2				1		0	2
2	2	1	2				1		0	2
1	2	1	1				2		0	0
0	2		2				2		0	2
1	1		0				0		2	2
1	1		2				2		2	1
0	2		1				2		2	2
0	1		2				0		1
0	2		2				0		2
2	0		1				2		0
1	1		0				2		2
0	0		0				0		2
1	0		2				2		2
0	1		1				1		2
0	1		0				1		0
0	2		0				1		1
0	1		2				1		2
2	2		2				0
2	0		1				0
0	1		1				1
1	2		2				1
0	2		1				2
0	1		2				2
2	2		2
1	0		2
1	0		2
1			2
1			2
2			1
1			2
1			1
2			1
2			1
0
2
2
2
2
1
2
1
2
1
2
1
0
1
0
0
1
2
1
1
2
2

## Sheet: Fig2C_ACR1_lightoff
EmptySplit	MB077B	MB080C	MB622B	MB051B	MB310C	MB242A	MB298B	MB311C	MB078C	MB051C
0	0	2	2	1	0	2	1	1	0	2
1	1	0	2	2	0	2	0	1	2	1
2	1	2	2	1	2	1	0	0	0	1
2	0	2	2	2	2	1	2	1	0	1
0	0	2	1	1	2	2	0	1	2	1
2	0	1	2	0	0	1	0	1	2	1
0	1	1	2	0	1	2	0	1	0	0
0	1	1	0	0	2	2	0	1	0	2
0	1	1	0	0	2	2	0	2	2	2
0	0	2	0	0	2	2	0	2	1	1
2	2	2	0	0	2	0	0	1	0	0
2	2	0	0	0	2	2	0	0	2	0
2	1	1	0	0	2	1	0	2	0	0
1	0	1	0	0	2	2	0	2	0	2
0	0	2	1	1	2	1	0	1	1	2
1	0	0	0	2	0	2	0	2	1	1
0	2	2	1	0	1	1	0	0	0	0
0	0	2	0	0	0	1	0	0	1	0
2	0	1	0	0	1	1	0	0	0	1
1	2	1	0	0	1	1	0	0	0	0
0	0	1	0	1	1	0	0	2	0	0
0	0	1	0	0	0	1	0	0	1	2
1	2	0	1	0	0	1	0	1	0	0
2	0	0	0	0	0	2	0	1	0	1
0	2	0	1	0	0	1	0	1	0	1
1	0	0	0	0	0	0	0	0	0	2
0	0	1	0	2	0	0	0	1	0	1
1	0	1	2	2	1	0	0	1	1	1
0	0	1	0	0	1	1	0	1	1	0
0	0	2	0	0	0	1		0	2	0
0	1	2	0	0	1	1		0	1	1
0	0	1		0	0	1		0	2	1
2	2			0	1	2		0	0	0
0	1			0	0	2		0	0	2
0	0			0	1	2			1
1	2			0	2	0
0				0	0	0
0				2		0
0						0
0						0
1						1
0						1
0						2
1						2
2						2
0						1
1
2

## Sheet: Fig2C_ACR1_lightON
MB051C	MB242A	MB078C	MB310C	MB311C	MB298B	MB622B	MB051B	MB077B	EmptySplit	MB080C
2	2	0	2	2	1	2	1	0	0	2
1	2	2	0	2	0	2	2	2	2	2
0	1	0	2	2	0	2	1	1	2	2
2	1	0	2	2	2	2	2	0	1	2
2	2	2	2	2	0	2	0	0	0	2
1	2	2	2	0	0	2	0	1	2	0
0	2	0	2	0	0	2	0	0	0	2
2	2	0	2	0	0	1	0	2	0	2
1	2	2	2	2	0	1	0	0	0	2
1	2	1	2	2	0	0	0	0	1	2
0	2	0	2	0	2	0	0	2	2	1
0	2	2	2	2	0	0	0	2	2	0
0	2	0	2	1	0	0	0	2	2	1
2	2	0	2	2	0	0	0	0	2	0
2	1	1	2	1	0	2	0	0	1	2
1	2	2	1	2	0	0	2	0	0	0
2	1	0	2	0	0	2	0	2	0	2
0	2	1	0	0	0	0	1	0	0	2
2	1	1	2	0	0	0	0	0	2	1
0	2	0	1	0	0	0	0	2	2	0
0	1	1	0	0	0	0	1	0	2	2
1	1	2	0	0	0	0	0	0	0	2
0	2	1	0	0	0	0	0	2	0	1
1	2	2	0	0	0	1	0	0	2	0
1	1	1	1	0	0	0	0	2	0	0
2	0	0	1	0	0	0	0	0	0	1
0	2	1	0	0	0	0	1	0	0	1
0	0	1	0	0	0	2	1	0	1	0
0	2	2	0	2	0	0	0	0	0	2
1	1	2	2	0		0	0	0	0	0
1	0	2	0	0		0	1	0	0	1
1	1	2	1	1			1	0	2	2
1	2	1	0	0			0	1	2
2	2	0	0	0			0	0	0
	2	2	0				0	0	0
	2		0				0	0	1
	2		2				0		0
	1						1		0
	2								0
	2								0
	2								0
	2								0
	1								2
	2								0
	2								0
	2								1
									0
									2

## Sheet: Fig3_TCA_lightoff
MB077B	MB080C	MB622B	MB051B	MB077C	MB310C	MB242A	MB298B	MB311C	MB078C	MB051C	EmptySplit
26.2	12.7	27.2	3.6	5.2	7.1	30.8	3.4	17.1	25.6	6.6	54.1
8.5	3	32.3	5.2	2	18.8	20.5	1.3	6.2	45	44.2	25
36.5	6.8	25.6	6.4	5.4	56.7	15.3	1.7	6.6	28.1	27.1	6.7
5.7	23.2	28.6	20.1	3.2	19.9	19.8	14.1	2.8	36.9	16.5	50
21.5	23.3	13.4	4.2	23.6	37.8	29.8	1.5	18.4	13.2	15	14.9
12.9	10.5	17.9	10.6	14.5	38.4	9.1	0.3	15.4	29.6	48.4	39.2
9.7	35.2	5.9	9.8	7.5	16.1	17.9	36.4	6.7	11.2	25.3	26.6
14.1	6.1	9	7	7.4	30	22.1	19.6	13.2	8.6	20.3	2.3
9.4	27.8	21.7	19.6	14.2	4.8	37.5	16.9	42.4	12.1	25.9	4.3
8.4	13.6	4.4	27.1	6.9	20.2	40.7	40.6	23.9	17.6	14.4	3.2
30.5	6.2	9.8	6.8	0	6.6	27.6	1.6	6.7	21.1	21.1	3
3.2	16	9.9	6.6	17.8	9	23.6	1.6	34.3	11.8	15.2	3
4.5	14.5	12.4	15.1	6.5	17.2	24.2	2	23.4	29.6	61	3.3
5	2.6	5.3	9.6	20.6	43.9	10.1	20.3	38.8	9.9	15.9	6.4
5.2	2.8	13.4	5.3	2.9	11.7	10.6	1.6	60	13.5	26.3	7.1
13.9	5	3	14.6	9.5	9.2	15.7	6.2	41	35.1	29.7	1.2
7.4	13.5	14.6	2.6		9.9	15.9	0.3	23.4	44.1	18.2	4.4
15.8	19	7	1.9		5.6	32.8	2.5	6.6	20.4	17.6	2.1
6.2	30.1	18.2	3.5		48.2	5.3	7.8	11.7	3.7	40.9	5.8
10	16.3	2.6	1.2		42.3	26.4	1.3	26.1	10.4	1.4	4.9
19.4	3.6	3.7	10.2		22.8	36.5	2.5	12.5	2.2	37.3	2.8
26.9	5.8	77.9	4.5		36.8	23.1	15.6	20.2	33.3	38.2	1.6
8	6	30	1.8		23.1	26.2	20.5	16.1	8.9	34.6	6.7
36.3	43.9	7.8	3.4		28.9			32.7	19.2	40.5	5.9
14.1		20.7	7.4		29.1			4.9	13.4	39	1.2
8		5.8			19.3			3.7	4.7	43.1	3.3
31.4		3.7			21.5			5.9	29.3	31.7	10.7
9.8		7.3			23.8			6.7	17.7	14.9	1.5
40.3		30.9						14.3	6.1	30.2
25.7		4.8						3.2	6.8	25
21.8		13.4							7.4	47.1
19.2		4.7							6.7	17.4
18.8		29.3							14.7
45.4		4.3							38.4
15									4
28.4									15.2
									12.5
									6.8
									12.8
									7.3
									12.9
									16.2

[truncated: 11 more sheets: Fig3_TCA_lightON, Fig4_DANs_lightoff, Fig4_DANs_lightON, FigS1B_locomotor_lightoff, FigS1B_locomotor_lightON, FigS3, FigS4_DANs_lightoff, FigS4_DANs_lightON, FigS5_AandE, FigS5_BKir, FigS5_CACR1]
